# Supplementary material for: Ursolic acid alleviates liver injury in diabetic mice induced by high-fat diet combined with streptozotocin via the NLRP3 signaling pathway
Source: PLoS One. 2026 Feb 4;21(2):e0340643. doi: 10.1371/journal.pone.0340643 (PMC12871989; doi:10.1371/journal.pone.0340643)
Supplement: S2 File — (XLSX) [file pone.0340643.s002.xlsx]

## Sheet: Figure 2
A
	1 w	2 w	3 w	4 w	5 w	6 w	7 w	8 w	9 w	10 w	11 w	12 w	13 w	14 w	15 w	16 w
NC	20.4±0.6442049	21.8125±0.6527586	22.7±0.5147815	23.35±0.6557438	24.325±0.6905614	24.7875±0.6527586	25.35±0.698212	25.375±1.06507	26.45±0.6062178	26.1±0.678233	26.525±0.6777721	26.3375±0.7313301	26.75±0.8455767	26.6125±0.5882973	27.125±0.6941721	27.5±0.6819091
DC	22.575±0.2680951	23.7875±0.395087	25.2125±0.4166458	26.8±0.4272002	28.5875±0.7235978	30.15±0.9192388	28.4875±0.9006074	27.9±0.7449832	28.3875±0.8402938	28.9±0.8411302	29.3±0.8631338	30.1±0.8215838	30.5625±0.870255	31.0125±0.8491724	31.45±0.9447222	31.9±0.9407444
UA	22.6375±0.6243747	24.15±0.8986101	25.525±0.9175375	26.575±1.117754	28.575±0.9984363	30.0625±1.106727	28.45±0.963068	27.5625±0.8774074	27.85±0.8062258	28.175±0.8554969	28.5±0.9110433	28.95±1.11243	29.375±1.098579	29.8125±1.146121	30.175±1.304559	30.575±1.3962
B
Body weight (g)									Mean	SD
NC	24	23.8	24.8	24.2	23.8	25.4	24.3	25	24.4125	0.591457
DC	28.3	29.5	29	27.7	30.8	33.2	28.8	33.7	30.125	2.24611
UA	28.3	26.3	28.4	26.2	26.7	27	28.8	26.3	27.25	1.07571
Liver weight (g)									Mean	SD
NC	0.9012	0.9506	0.8895	0.9672	0.9956	0.945	0.9343	0.8583	0.930213	0.0446659
DC	1.343	1.2226	1.0649	1.5564	1.2879	1.2555	1.1456	1.336	1.27649	0.147208
UA	0.918	0.8738	1.0312	0.99	0.8665	0.9381	0.982	1.0989	0.962313	0.0793907
Liver weight/Body weight (%)									Mean	SD
NC	3.755	3.99412	3.58669	3.99669	4.18319	3.72047	3.84486	3.4332	3.81428	0.242599
DC	4.74558	4.59711	4.14441	4.89699	4.12202	4.18149	5.0746	4.96	4.59028	0.391824
UA	3.24382	3.32243	3.63099	3.77863	3.24532	3.47444	3.40972	4.17833	3.53546	0.319751
C
FBG (mmol/L)									Mean	SD
NC	5.8	6.1	6.3	6.2	5.9	5.8	6.2	5.9	6.025	0.198206
DC	21	20.9	22.7	20.7	22.1	21.6	22.3	20.8	21.5125	0.773559
UA	16.6	16.4	16.3	16.8	17.2	17.3	15.6	15.3	16.4375	0.706981
D
Serum ALT (U/L)									Mean	SD
NC	16.8975	15.2762	6.31496	19.4508	15.2762	16.8975	18.5835	19.4508	16.0184	4.25854
DC	70.4838	65.1411	69.7084	59.9966	61.4462	85.9842	62.1771	52.3128	65.9063	9.94717
UA	20.782	27.9842	29.0132	25.9746	33.8441	18.5835	30.5871	21.6897	26.0573	5.29651
Serum AST (U/L)									Mean	SD
NC	32.3723	27.1276	37.3746	25.2907	27.7556	25.2907	32.3723	25.8951	29.1849	4.3886
DC	74.4184	73.3575	64.1634	68.171	51.1287	102.242	98.5157	98.5157	78.814	18.7793
UA	53.792	51.1287	59.3311	59.3311	49.3925	60.2818	40.4062	34.4689	51.0165	9.41779
E
Serum TG (mmol/L)									Mean	SD
NC	0.475379	0.646828	0.740345	0.631241	0.693586	0.646828	0.646828	1.05207	0.691638	0.164198
DC	1.39497	1.582	1.30145	1.42614	1.13	1.08324	1.03648	1.22352	1.27222	0.188778
UA	0.911793	0.911793	1.14559	1.03648	0.709172	1.13	1.08324	0.942966	0.983879	0.145244
Serum TC (mmol/L)									Mean	SD
NC	3.25669	3.66378	4.19299	4.39654	4.39654	5.41425	4.76291	5.6585	4.46778	0.810603
DC	7.16472	6.71693	7.61252	8.67094	6.79835	6.87976	7.0426	7.5311	7.30212	0.641796
UA	5.33284	4.84433	5.73992	5.33284	4.92575	5.6585	5.04787	5.08858	5.24633	0.328879

## Sheet: Figure 4
A
Hepatic SOD (U/mgprot)									Mean	SD
NC	222.943	257.417	218.781	280.003	218.202	223.701	211.424	197.444	228.739	26.7228
DC	182.082	169.088	163.19	199.213	190.27	187.978	176.525	219.076	185.928	17.7367
UA	220.976	237.055	211.039	226.998	179.787	212.463	209.521	217.933	214.471	16.7526
B
Hepatic CAT (U/mgprot)									Mean	SD
NC	104.184	91.7091	96.8507	91.9503	92.5396	93.182	85.5078	96.3599	94.0354	5.36871
DC	74.6106	77.9885	80.1347	75.3908	89.4465	89.4868	75.7898	86.9421	81.2237	6.40902
UA	89.1348	86.9338	74.6772	101.617	86.2445	94.7121	99.9982	99.1605	91.5597	9.10739
C
Hepatic GSH-Px (U/mgprot)									Mean	SD
NC	436.639	363.445	440.702	448.377	419.72	379.479	418.306	316.515	402.898	45.862
DC	291.625	329.269	341.043	331.233	283.577	209.342	295.602	288.895	296.323	41.5932
UA	365.484	539.624	323.605	293.886	401.907	368.432	299.577	411.149	375.458	79.4386
D
Hepatic MDA (nmol/mgropt)									Mean	SD
NC	1.87236	1.20375	2.47981	3.503	2.10573	1.23875	1.50578	1.46056	1.92122	0.776052
DC	4.02829	5.18506	4.63387	4.78903	5.48098	5.35524	5.9866	4.9985	5.0572	0.593029
UA	2.24311	2.22527	2.35886	1.59296	1.67626	1.90924	1.6278	1.6863	1.91497	0.31543

## Sheet: Figure 5
A
mean optic density (IOD/Area, NLRP3)
NC	0.04614	0.05127	0.03649
DC	0.33266	0.35653	0.36766
UA	0.22043	0.23958	0.24993
mean optic density (IOD/Area, IL-1β)
NC	0.12396	0.13217	0.11313
DC	0.34767	0.31196	0.34057
UA	0.22324	0.23034	0.21452
B
NLRP3 / GAPDH (% of NC)				Mean	SD
NC	133.084	112.529	87.383	110.999	22.8891
DC	451.377	474.254	486.871	470.834	17.9928
UA	265.853	214.078	230.584	236.838	26.4482
IL-1β / GAPDH (% of NC)				Mean	SD
NC	98.3902	86.6961	113.071	99.3859	13.2158
DC	289.599	273.354	258.884	273.946	15.3659
UA	141.227	151.402	159.029	150.553	8.93137
C
mean optic density (IOD/Area, TGF-β1)				Mean	SD
NC	0.18452	0.19833	0.21241	0.19842	0.0139452
DC	0.44701	0.38316	0.43367	0.42128	0.03368
UA	0.28891	0.30054	0.31872	0.302723	0.0150245
mean optic density (IOD/Area, Collagen IV)				Mean	SD
NC	0.1342	0.11367	0.09384	0.113903	0.020181
DC	0.47246	0.45471	0.42724	0.45147	0.0227834
UA	0.26337	0.2245	0.23884	0.242237	0.0196564
D
TGF-β1 / GAPDH (% of NC)				Mean	SD
NC	88.4129	94.8688	105.107	96.1296	8.41816
DC	227.617	241.859	248.175	239.217	10.5307
UA	147.199	134.68	124.909	135.596	11.173
Collagen IV / GAPDH (% of NC)				Mean	SD
NC	106.702	102.201	97.7792	102.227	4.46135
DC	262.225	259.974	256.434	259.545	2.91929
UA	168.36	177.912	187.967	178.08	9.80478

## Sheet: Figure 6
A
Cell viability (%)							Mean	SD
Control	102.42	98.87	101.11	99.84	100	101.21	100.575	1.2547
6.25	97.52	100.24	99.92	95.97	99.06	99.11	98.6367	1.61114
12.5	95.65	89.12	88.4	99.27	94.52	87.11	92.345	4.8369
25	81.63	86.3	86.95	86.46	86.3	85.01	85.4417	1.97488
50	63.74	66.88	66.88	62.85	57.78	61.32	63.2417	3.47561
100	12.33	12.25	12.17	12.01	12.33	12.25	12.2233	0.120444
Cell viability (%)							Mean	SD
Control	103.83	103.24	101.92	97.64	96.59	96.79	100.002	3.35722
HG/PA	96.86	94.61	94.33	94.81	97.71	94.29	95.435	1.47034
6.25	91.21	96.46	92.64	93.46	91.53	93.8	93.1833	1.90348
12.5	84.75	84.35	94.29	81.52	96.59	100.93	90.405	7.89567
25	76.32	89.29	81.46	90.47	75.4	78.82	81.96	6.49772
50	23.49	26.91	25.99	25.4	26.45	26.38	25.77	1.2262
100	11.78	11.58	11.32	11.25	11.32	11.71	11.4933	0.226245
C
Intracellular TG (mmol/gprot)				Mean	SD
Control	0.0940265	0.063476	0.0678224	0.0751083	0.0165271
Man	0.0476588	0.0793631	0.112545	0.0798557	0.0324459
HG/PA	0.18645	0.253312	0.247242	0.229002	0.0369752
UA	0.184896	0.0963635	0.122756	0.134672	0.0454533
Intracellular TC (mmol/gprot)				Mean	SD
Control	0.164121	0.138638	0.181631	0.161463	0.0216194
Man	0.179766	0.146132	0.182507	0.169469	0.0202568
HG/PA	0.456227	0.428771	0.439598	0.441532	0.0138298
UA	0.31902	0.21577	0.223435	0.252742	0.0575269
D
Intracellular SOD (U/mgprot)				Mean	SD
Control	373.199	403.348	389.34	388.629	15.0872
Man	344.633	355.039	442.185	380.619	53.5709
HG/PA	183.077	190.763	166.395	180.078	12.458
UA	290.626	279.697	342.181	304.168	33.3705
Intracellular MDA (nmol/mgprot)				Mean	SD
Control	0.486455	0.36223	0.398474	0.41572	0.0638832
Man	0.244635	0.427194	0.179105	0.283645	0.128563
HG/PA	1.5952	1.70286	1.51368	1.60391	0.0948901
UA	0.557198	0.929567	0.733073	0.739946	0.18628

## Sheet: Figure 7
A
NLRP3 / GAPDH (% of control)							Mean	SD
Control	90.9962	102.294	106.902	274.35	281.916	289.249	190.951	99.8076
Man	144.945	154.748	165.092	257.453	265.455	273.204	210.149	61.03
HG/PA	503.656	507.794	511.799	466.231	470.746	460.981	486.868	23.2259
UA	378.39	364.13	346.59	341.715	348.247	354.577	355.608	13.5737
B
IL-1β / GAPDH (% of control)							Mean	SD
Control	94.9032	98.1267	106.36	185.578	186.793	175.461	141.204	45.6825
Man	206.818	210.877	216.973	196.833	197.895	199.268	204.777	8.13546
HG/PA	720.015	717.573	707.123	700.005	691.877	680.453	702.841	15.2302
UA	459.554	459.012	456.9	430.431	427.459	425.597	443.159	16.8868
C
TGF-β1 / GAPDH (% of control)							Mean	SD
Control	95.1324	99.9401	104.588	145.154	151.226	149.344	124.231	26.9066
Man	93.2085	97.7778	98.6134	168.513	169.056	165.266	132.073	38.9964
HG/PA	256.22	253.691	254.077	185.335	185.398	187.57	220.382	37.5716
UA	176.994	181.271	184.418	151.641	157.15	158.587	168.344	14.1407
D
Collagen IV / GAPDH (% of control)							Mean	SD
Control	99.3473	100.502	100.223	70.5898	74.1726	72.2922	86.188	15.2041
Man	91.6053	92.8197	92.4559	71.7345	75.227	78.6533	83.7493	9.62027
HG/PA	121.258	122.011	122.741	150.079	150.349	147.383	135.637	14.9781
UA	95.5145	97.2435	98.3796	102.58	100.502	103.087	99.5512	3.01899

## Sheet: Figure 8
A
Cell viability (% of control)
		0						Mean	SD	0.5						Mean	SD	1						Mean	SD	5						Mean	SD	10						Mean	SD	50						Mean	SD
HG/PA+NSS		104.766	99.1782	99.8712	97.8938	108.376	102.279	102.061	3.94245	97.3532	94.6383	100.596	95.7635	100.122	101.642	98.3526	2.84553	103.159	92.2936	92.5688	99.5365	98.4771	98.1384	97.3622	4.2152	92.3453	89.3132	93.4218	92.0719	90.9998	91.195	91.5578	1.40284	85.5875	84.5005	84.4443	81.1864	84.5049	82.6806	83.8174	1.59247	67.2058	73.5396	72.0554	75.9591	72.3715	62.4707	70.6004	4.90355
HG/PA+NSS+UA		109.472	98.7418	103.169	102.363	104.1	99.7973	102.941	3.79207	107.558	90.7297	103.148	99.9093	93.1313	101.189	99.2777	6.29997	100.007	93.8873	99.9824	101.771	94.6319	98.433	98.1189	3.17943	93.5707	89.5251	93.48	95.2354	88.1365	92.256	92.0339	2.69204	87.081	87.5998	87.3406	81.2664	81.593	81.4417	84.3871	3.24108	78.3698	72.8543	83.5855	74.2764	83.4134	81.4504	78.9916	4.62576
C
NLRP3 / GAPDH (% of HG/PA)					Mean	SD
HG/PA		93.6073	105.936	100.685	100.076	6.1869
HG/PA+UA		37.6712	43.1507	60.7306	47.1842	12.0472
HG/PA+NSS		149.087	181.05	190.639	173.592	21.7571
HG/PA+NSS+UA		91.0959	89.0411	73.2877	84.4749	9.74274
Caspase-1 / GAPDH (% of HG/PA)					Mean	SD
HG/PA		102.874	88.3621	108.764	100	10.5003
HG/PA+UA		22.9885	20.6897	17.9598	20.546	2.51745
HG/PA+NSS		131.753	141.667	127.442	133.621	7.29373
HG/PA+NSS+UA		100.287	60.2011	64.9425	75.1437	21.9038
IL-1β / GAPDH (% of HG/PA)					Mean	SD
HG/PA		97.2308	98.4615	104.308	100	3.78099
HG/PA+UA		46	45.5385	79.6923	57.0769	19.5869
HG/PA+NSS		191.846	130.308	196.769	172.974	37.0323
HG/PA+NSS+UA		108.462	119.846	102.462	110.256	8.83024
IL-18 / GAPDH (% of HG/PA)					Mean	SD
HG/PA		94.7205	99.6894	105.901	100.104	5.60154
HG/PA+UA		59.3168	69.5652	74.8447	67.9089	7.89537
HG/PA+NSS		148.447	170.497	177.019	165.321	14.9725
HG/PA+NSS+UA		99.6894	134.472	116.149	116.77	17.3996
